# Supplementary material for: Precision Imaging for Early Detection of Esophageal Cancer
Source: Bioengineering (Basel). 2025 Jan 20;12(1):90. doi: 10.3390/bioengineering12010090 (PMC11762345; doi:10.3390/bioengineering12010090)
Supplement: Supplementary file 1 [file bioengineering-12-00090-s001.zip]

Archive with 1 entries (1 files):
- bioengineering-3333519-supplementary.pdf
